# Supplementary material for: A Single Active-Site Mutagenesis Confers Enhanced Activity and/or Changed Product Distribution to a Pentalenene Synthase from Streptomyces sp. PSKA01
Source: Bioengineering (Basel). 2023 Mar 22;10(3):392. doi: 10.3390/bioengineering10030392 (PMC10045451; doi:10.3390/bioengineering10030392)
Supplement: Supplementary file 1 [file bioengineering-10-00392-s001.zip]

Archive with 1 entries (1 files):
- bioengineering-2286601-supplementary.pdf
